# Supplementary material for: Mitochondrial retrograde signal through GCN5L1 transition–mediated PPARγ stabilization promotes MASLD development
Source: JCI Insight. 2026 Jan 23;11(2):e196695. doi: 10.1172/jci.insight.196695 (PMC12892901; doi:10.1172/jci.insight.196695)
Supplement: Supporting data values [file jciinsight-11-196695-s061.xlsx]

## Sheet: Table S1
		Age	TC	TG	ALT	AST	height/m	weight/kg	BMI	HDL(mM)	LDL(mM)	Liver TG(mg TG/mg protein)
Normal 1	68	1348425	2.3073	1.85892	15	13	1.7	75	25.9516	0.73	3.55	0.0833539
Normal 2	41	1348424	2.07907	1.14369	33	31	1.6	60	23.4375			0.0227314
Normal 3	54	1343906	2.15732	1.33344	17	28	1.78	86	27.143	0.53	1.7	0.0913453
Normal 4	60	1343817	2.54097	0.777054	16	16	1.52	58	25.1039	0.63	1.36	0.073048
Normal 5	63	1192387	1.79107	1.61068	22	24	1.55	57	23.7253	1.09	1.48	0.0761781
Normal 6	32	1349981	2.59205	1.67279	28	19	1.8	97.5	30.0926	0.59	1.41	0.059401
Normal 7	51	1345899	1.48241	3.24996	29	23	1.6	70	27.3438	0.87	1.99	0.113128
Normal 8	67	1349999			24	26	1.7	75	25.9516	0.76	0.78	0.135344
MASLD1	35	1344522	3.6756	2.52675	77	166	1.56064	104	42.7	1.18	3.67	0.690117
MASLD2	45	1344511	3.07894	6.07662	107	77	1.61454	116	44.5	1.21	3.65	0.216262
MASLD3	40	1344621	5.24496	3.74926	28	16	1.75895	112	36.2	0.9	2.51	0.291659
MASLD4	28	1344812	3.36368	3.58419	92	50	1.76487	152	48.8	0.98	4.95	0.360696
MASLD5	27	1344540	3.04199	4.45	58	27	1.71981	105	35.5	0.99	2.94	0.381071
MASLD6	42	1351722	3.09742	1.88725	35	21	1.8	118.8	36.6667	1.17	2.18	0.161889
MASLD7	30	1350424	3.7495	1.47597	89	39	1.72	100	33.8021	1.01	3.46	0.0707528
MASLD8	35	1295012		3.11423	75	34	1.82	142.5	43.0202	0.62	2.89	0.199232

## Sheet: fig 1A
	WCL	Mito	Cyto
Normal 1	0.72974	0.661084	0.905063
Normal 2	0.722498	0.991866	0.928671
Normal 3	1.74728	1.62194	0.993381
Normal 4	1.76046	1.14273	1.01502
Normal 5	0.812458	0.582378	1.15787
Normal 6	0.685932	1.05467	0.832663
Normal 7	0.700827	1.09559	1.25022
Normal 8	0.840799	0.849735	0.917112
MASLD1	1.8802	0.348058	1.6492
MASLD2	2.65472	0.0185681	2.69404
MASLD3	2.14931	0.182748	2.29836
MASLD4	2.23192	0.0738872	1.37227
MASLD5	2.15662	0.107145	1.96304
MASLD6	0.954995	0.443966	0.779955
MASLD7	1.39848	0.387562	2.5042
MASLD8	0.997947	0.275998	2.75977

## Sheet: fig 1B
	WCL	Mito	Cyto
NC 1	1.01266	0.839568	0.763397
NC 2	0.9461	1.03476	0.968359
NC 3	0.814844	1.04456	1.37836
NC 4	1.2264	1.08111	0.872024
NC 5	0.894209	1.0875	1.2688
NC 6	1.10579	0.912503	0.731204
HFD 16 weeks 1	1.38321	0.549665	1.7042
HFD 16 weeks 2	1.21772	0.631961	2.79655
HFD 16 weeks 3	1.48968	0.38754	1.63471
HFD 16 weeks 4	2.17711	0.469781	2.56485
HFD 16 weeks 5	1.38685	0.640055	2.64048
HFD 16 weeks 6	1.41911	0.493266	1.38769

## Sheet: fig 1D
	WCL	Mito	Cyto
CON 1	0.693499	1.134	0.915081
CON 2	0.939924	0.751812	1.06464
CON 3	1.03564	0.931729	0.572983
CON 4	1.33094	1.18246	1.44729
CON 5	1.0376	1.11143	0.767045
CON 6	0.962399	0.888572	1.23296
PAOA 1	1.88099	0.489242	1.93115
PAOA 2	1.62636	0.508227	2.70628
PAOA 3	1.59696	0.62921	1.53834
PAOA 4	2.12227	0.357394	3.41644
PAOA 5	1.31254	0.425441	2.4276
PAOA 6	1.12348	0.50114	2.18568

## Sheet: fig 1E
	WCL	Mito	Cyto
NC 1	1.2365	0.910041	0.446151
NC 2	1.00584	0.990629	0.712073
NC 3	0.875843	1.17133	1.57528
NC 4	0.881817	0.928	1.2665
NC 5	0.821525	1	1.08661
NC 6	1.17847	1.0504	0.913388
HFD 4 weeks 1	1.54929	0.757272	2.52444
HFD 4 weeks 2	1.47823	0.372947	2.41788
HFD 4 weeks 3	1.76758	0.507132	2.03876
HFD 4 weeks 4	2.46667	0.542308	2.03918
HFD 4 weeks 5	1.09357	0.639037	2.10518
HFD 4 weeks 6	1.38826	0.626578	2.17556

## Sheet: fig 1F
	Body weight	Liver weight/body weight
AAV-eGFP	28.4	0.0363838
AAV-eGFP	26.3	0.036692
AAV-eGFP	29	0.0381897
AAV-eGFP	25.8	0.0373411
AAV-eGFP	26.2	0.0440267
AAV-GCN5L1-myc	26.3	0.0319506
AAV-GCN5L1-myc	24.3	0.0419218
AAV-GCN5L1-myc	22.9	0.0489432
AAV-GCN5L1-myc	22.7	0.0366167
AAV-GCN5L1-myc	27.1	0.0335867
AAV-GCN5L1-myc	28.4	0.0312606

## Sheet: fig 1G
	Body weight	Liver weight/body weight
AAV-eGFP	48.7	0.0568029
AAV-eGFP	50.8	0.0565748
AAV-eGFP	45.7	0.0476346
AAV-eGFP	47.8	0.0491548
AAV-eGFP	53.3	0.0600244
AAV-eGFP	52.4	0.0597882
AAV-eGFP	47.5	0.0569263
AAV-eGFP	52	0.0574096
AAV-GCN5L1-myc	49.5	0.0560505
AAV-GCN5L1-myc	54.5	0.0670275
AAV-GCN5L1-myc	55.1	0.0637822
AAV-GCN5L1-myc	59.4	0.0560774
AAV-GCN5L1-myc	55.9	0.0588229
AAV-GCN5L1-myc	53.9	0.0702393

## Sheet: fig 1H
	TG(mg TG/mg protein)
AAV-eGFP	0.443123
AAV-eGFP	0.420782
AAV-eGFP	0.426881
AAV-eGFP	0.452476
AAV-eGFP	0.436311
AAV-eGFP	0.378196
AAV-eGFP	0.458772
AAV-eGFP	0.376775
AAV-GCN5L1-myc	0.584724
AAV-GCN5L1-myc	0.434409
AAV-GCN5L1-myc	0.538634
AAV-GCN5L1-myc	0.495029
AAV-GCN5L1-myc	0.503142
AAV-GCN5L1-myc	0.504995

## Sheet: fig 1I
	Mito	Cyto
NC 1	1.02517	0.982168
NC 2	0.91321	1.1766
NC 3	1.13099	1.10784
NC 4	0.930626	0.73339
NC 5	1.11935	0.97593
NC 6	0.880652	1.02407
HFD 4 weeks 1	0.117171	1.74908
HFD 4 weeks 2	0.127266	2.63913
HFD 4 weeks 3	0.0611714	2.92875
HFD 4 weeks 4	0.199136	2.77186
HFD 4 weeks 5	0.236561	3.11553
HFD 4 weeks 6	0.123953	2.65337

## Sheet: fig 2A
week	NC CON										NC LKO										HFD CON									HFD LKO
2	0.84	1.25	1.78	1.6	1.2	0.6	0.8	1.05	2	1.15	2	1.24	1	1	1.1	1.3	0.5	1.1	2.1	0.9	3.3	2.1	5	4.4	2.3	4.6	2.8	4.7	4.5	2.9	1.7	2.7	4.5	2.9	2.9	2.8	3.1	1.9	2.3
3	1.3	1.3	2.2	1.6	2	1.3	1.6	2	2.2	1.6	2.7	2.1	1.6	0.9	1	1.8	0.8	1.1	3	1.2	4.2	2.7	8.7	5.9	3	8.5	4.7	7.9	7.8	3.2	2.6	5	6.5	4.5	4.3	4.6	4.7	3.4	4
4	2.6	3.2	2.5	2.3	3.1	2	3.4	2.7	3.3	2.5	4.1	2.7	1.8	1.8	2	3.1	1.7	2.5	5.1	2.2	6.4	3.8	12.2	8.7	4.9	11.9	7.9	13.2	12	6.3	4.2	8.3	10.2	7.1	5.9	6	7	4.7	5.9
5	2.7	3.6	4.1	3.9	3.9	2.5	4.4	2.9	3.9	3.2	4.3	3.9	2.5	2	1.7	3	2.3	2.9	6	2.1	10.1	7.3	17.3	12	9.3	17.3	11.4	16.7	16.5	8.5	6.6	10.2	12.9	9.8	9.7	9.6	11.2	8.6	9.5
6	3	4.5	3.7	4.1	4.7	3.4	5.6	3.4	5	3.4	4.9	3.9	3.5	2.7	2.1	4	3.4	2.8	7.4	3.1	11.6	8.9	20.3	13.9	10.8	18.5	13	20.4	18.5	10.5	7.6	12.1	14.7	11.7	11.2	10.9	13.7	10.2	10.4
7	3.9	5.9	5.5	5.6	5	4.6	6.6	4.7	5.5	4.1	5.9	4.8	3.4	3.4	3.2	4.7	3.7	3.1	8.8	3.9	14.1	11	22.6	16	13.4	21	15.6	23.7	20.8	12.7	9.1	15.5	17	13.5	12.9	11.3	15.8	11.3	12.1
8	5	7.9	5.5	5.6	6.1	4.7	6.5	5.1	6.2	4.8	6.2	5.8	4.2	4.8	4.6	5.6	4.3	3.1	9.6	4.5	16.5	12.6	25	18.6	16.2	23	16.7	25	22	14.7	11	18.2	19	15.8	15.1	11.8	17.6	12.5	14.7
9	4.8	7.9	5.5	6.2	6.2	5	7.2	5.3	7.1	5.4	6	5.4	4.8	5.5	5.7	6.1	4.8	3.7	11.2	4.8	19.1	14.6	25.6	20.9	19.3	24.3	19.6	26.7	23.2	17.2	11.7	19.7	19	16.9	17.2	12.2	19.9	14.1	16.4
10	5.7	9.1	5.7	6.4	5.8	4.7	6.5	6	8.1	6.1	6.8	6.1	5.2	5.8	5.4	6.7	5.8	4.1	11	5.5	21.8	17.9	25.3	22.6	20	24.8	21.1	27.2	23.3	18.1	13.4	21.1	16.1	18.9	18.8	8.6	21.3	15.9	16.9
11	6	9.7	7.1	7.5	7	6.2	8.3	5.4	6.8	7.1	8.2	15.6	6.4	5.6	5.5	6.8	6.1	4	12	5.6	24	19.2	25.7	23.8	21.6	25	22.8	27.9	24.4	20.2	14.5	22.8	14.2	20	19.9	5.7	22.9	17.4	19.6
12	6.1	10.6	6.2	6.9	7.7	6.6	9.3	5.6	6.9	7.2	8	7	9.7	5.9	5.9	6.8	5.2	3.6	11.9	5.9	24.8	19.4	26.4	24	22.5	25.3	24.5	28.9	24.9	21.8	16.7	23.7	14.2	21.6	20.8	4.2	23.2	17.6	21
13	5.8	10.9	6.2	6.9	7.5	7	8.5	6.3	6.8	7.2	8.9	7	10.1	6.3	7.3	7.8	7.2	4.3	12.6	6.2	25.9	21.4	26.6	24.1	22.7	25.5	26.3	30.5	26	21.2	18.4	23.7	17.4	21.2	21	3.8	23.6	18.8	20.6
14	7.3	12	7.6	8.2	8	9.7	10	7.9	8.1	8.1	9.4	8.7	9.4	7.3	9.1	9	8.1	5.1	12.7	7.2	26	23.4	28	23.9	25.3	26.4	26.3	31	26.2	24.1	20	24.6	18.7	19.9	22.9	4.4	24.1	21.7	23.5
15	8.1	12.8	8.1	8.4	8.6	10.5	10.5	9.2	8.6	9.1	10.9	9.3	8.2	8.5	10.2	9.4	8.3	5.3	15.2	9.2	26.4	24.5	29.4	24.5	26.2	28.3	27.7	32.5	27.6	24.6	20.1	25.2	18.5	21.5	24.2	4.6	25.2	24.1	24.9
16	7.6	12.3	8	8.8	9.3	10.2	10.7	7.9	8.3	9.5	9.9	9.1	8.9	9.4	9.2	9.2	8.1	5.2	15.7	8.7	27.5	25.4	30.9	25.8	27.3	29.5	28	34.7	27.3	26.8	22.2	27	15.8	21.1	25	4.3	26.3	24.8	25.3

[truncated: 60 more sheets: fig 2B, fig 2C, fig 2D, fig 2E, fig 2F, fig 2H, fig 2I, fig 2J, fig 2K, fig 3A, fig 3B, fig 3C, fig 3D, fig 3E, fig 3F, fig 3G, fig 3H, fig 4D, fig 4F, fig 4G …]
